# Supplementary material for: The role of bioactive lipids and eicosanoid metabolites in acute exercise in adults: Insights into human cardiorespiratory fitness
Source: Physiol Rep. 2025 Dec 5;13(23):e70671. doi: 10.14814/phy2.70671 (PMC12680789; doi:10.14814/phy2.70671)
Supplement: Supplementary file 3 — Table S1. [file PHY2-13-e70671-s006.xlsx]

## Sheet: Sheet 1
S1 Table: Eicosanoids and related metabolites with >90% missing measurements that were excluded from analysis
Metabolite		% missingness
m/z	Retention Time (min)
341.212	5.402	0.922244
343.212	4.64967	0.996063
353.225	1.73283	0.985236
357.209	3.48417	0.977362
357.201	5.02583	0.957677
357.21	5.0505	0.991142
375.218	2.9045	0.991142
375.215	3.07717	0.981299
375.222	1.887	0.932087
375.219	1.72667	0.984252
315.196	2.97233	0.920276
326.241	6.142	0.973425
326.242	6.22833	0.950787
326.242	6.28383	0.942913
425.21	2.15217	0.920276
413.255	1.924	0.963583
413.255	2.22617	0.934055
427.236	2.00417	0.951772
438.225	3.3485	0.974409
395.24	5.37733	0.900591
431.266	1.33817	0.965551
431.265	0.937333	0.944882
415.265	2.02267	0.975394
415.265	2.07817	0.964567
393.232	2.4235	0.94685
429.25	0.91575	0.962598
429.25	1.1655	0.937992
369.229	1.1655	0.947835
337.17	0.635167	0.988189
337.16	1.17783	0.958661
427.233	0.999	0.994094
367.213	1.0175	0.992126
441.286	2.67017	0.944882
385.228	1.8685	0.917323
401.217	1.36283	0.935039
403.23	0.937333	0.984252
425.218	1.28883	0.987205
425.219	1.36283	0.975394
393.231	4.80383	0.920276
387.258	6.37017	0.926181
438.28	3.04325	0.90748
378.273	2.47283	0.957677
378.261	2.67017	0.977362
431.261	1.48	0.973425
431.26	1.61567	0.961614
345.243	4.3845	0.901575
345.243	5.365	0.958661
407.212	1.9055	0.920276
407.199	3.21283	0.924213
407.208	3.24367	0.948819
407.206	2.61467	0.908465
