# Supplementary material for: The role of bioactive lipids and eicosanoid metabolites in acute exercise in adults: Insights into human cardiorespiratory fitness
Source: Physiol Rep. 2025 Dec 5;13(23):e70671. doi: 10.14814/phy2.70671 (PMC12680789; doi:10.14814/phy2.70671)
Supplement: Supplementary file 4 — Table S2. [file PHY2-13-e70671-s004.xlsx]

## Sheet: Sheet1
S2 Table: Eicosanoids and related lipid metabolites with significantly acute exercise response
Putative Metabolite ID	m/z	Retention Time, min	Cluster Membership	t	Mean Difference	SE	Fold Change	P value	FDR Q Value
10-Nitrooleate	326.23	6.12658	2	-3.74994	-0.179196	0.0477863	-1.01791	0.000198004	0.000451634
11,12-diHETrE	337.238	3.9405	1	2.39103	0.0124587	0.0052106	1.00107	0.0171774	0.0307111
11,12-diHETrE, 14,15-diHETrE	397.259	3.811	2	-9.9063	-0.152628	0.0154072	-1.01375	3.29124e-21	2.06578e-20
11,12-EET isomer 1	319.228	5.26633	1	11.8291	0.0806788	0.00682039	1.00622	1.41981e-28	1.15278e-27
11,12-EET isomer 2	379.247	5.45133	2	-9.8801	-0.0800916	0.00810636	-1.00691	4.09366e-21	2.55115e-20
11(S) HEPE	317.212	4.00217	2	-7.67677	-0.0884041	0.0115158	-1.00786	8.91248e-14	4.0449e-13
11b dhk PGF2a	353.234	2.3865	1	5.18447	0.114154	0.0220185	1.01018	3.1739e-07	9.6526e-07
12,13 diHOME	313.239	3.44717	1	4.26385	0.0425612	0.00998187	1.00315	2.41153e-05	6.25865e-05
12,13 EpOME	295.228	5.1615	2	-19.8601	-0.199756	0.0100581	-1.01482	7.88896e-65	1.70286e-63
12S-HpETE	335.221	5.02583	1	8.17103	0.0687281	0.0084112	1.00511	2.62553e-15	1.28376e-14
13-HpODE/9-HpODE	311.223	4.33517	1	12.9237	0.0961866	0.00744266	1.00557	4.39049e-33	3.96488e-32
13-HpOTrE	309.208	3.78633	1	14.9661	0.129984	0.0086852	1.00833	5.6322e-42	6.39038e-41
13-oxoODE	293.212	4.48317	2	-22.9584	-0.221908	0.00966565	-1.01729	9.85893e-80	4.15483e-78
13(S) HOTrE(y)	293.212	4.15017	2	-11.5722	-0.159083	0.013747	-1.01314	1.51294e-27	1.19549e-26
15-HpETE	335.223	4.23033	1	10.8584	0.0721223	0.00664206	1.00554	9.27716e-25	6.78536e-24
15k PGF2a	351.218	1.41217	1	5.50008	0.131351	0.0238816	1.0134	6.123e-08	1.97769e-07
15R-PGF2alpha	353.233	2.05967	1	6.62577	0.191154	0.0288501	1.01892	9.11939e-11	3.53976e-10
20-carboxyarachidonic acid	333.207	3.80483	1	11.9932	0.0891125	0.00743026	1.00617	3.08538e-29	2.55193e-28
5,6-EET	319.23	5.59008	1	4.20564	0.0550505	0.0130897	1.00463	3.0959e-05	7.87319e-05
5,8,11-Trihydroxyoctadec-9-enoic acid	411.23	2.28167	3	-11.289	-0.748551	0.0663079	-1.08738	1.98584e-26	1.50211e-25
6-HOME	379.247	5.846	2	-24.4789	-0.385885	0.015764	-1.03123	4.90469e-87	3.10046e-85
6,9,10-Trihydroxyoctadec-7-enoic acid	411.237	2.38033	3	-22.2611	-0.873697	0.0392477	-1.08128	2.24388e-76	8.63405e-75
8-HETrE	381.262	5.2355	1	5.69587	0.0518196	0.00909774	1.00437	2.11913e-08	7.02407e-08
8,9 diHETrE	397.26	4.01142	3	-20.6335	-0.388058	0.0188072	-1.0302	1.53317e-68	3.76904e-67
8,9,10-Trihydroxyoctadec-6-enoic acid	411.236	2.479	3	-12.6865	-0.757734	0.0597276	-1.08267	4.33259e-32	3.83434e-31
8(9)-EpeTE	377.231	4.84083	2	-17.0496	-0.23372	0.0137083	-1.01965	1.62475e-51	2.61437e-50
9,10 EpOME	295.228	5.291	2	-5.79135	-0.05672	0.00979391	-1.0044	1.24918e-08	4.17178e-08
9,10,11-Trihydroxyoctadec-12-enoic acid	411.236	2.82433	3	-16.6965	-1.13099	0.0677384	-1.10921	7.12597e-50	1.05108e-48
9(S) HOTrE	293.212	3.97133	2	-14.4693	-0.162681	0.0112432	-1.01402	9.17977e-40	9.78807e-39
Adrenic acid	331.26	6.50892	2	-24.9106	-0.398327	0.0159902	-1.02449	4.21163e-89	2.86715e-87
Arachidonic acid	303.233	6.438	2	-22.4219	-0.188993	0.00842897	-1.00999	3.77319e-77	1.51785e-75
Arachidonic acid analog	303.233	6.56133	2	-17.7194	-0.251514	0.0141943	-1.01963	1.18301e-54	1.97541e-53
DHA analog	327.233	6.52433	2	-14.6676	-0.255618	0.0174274	-1.02011	1.2114e-40	1.34011e-39
DHA isomer 1	327.233	6.401	2	-21.7	-0.203179	0.00936307	-1.01062	1.13111e-73	3.57513e-72
DHA isomer 2	327.233	6.35783	2	-11.7999	-0.509834	0.0432066	-1.0428	1.85977e-28	1.49627e-27
DHA isomer 3	327.229	6.475	2	-14.0934	-0.191387	0.0135799	-1.01309	4.13933e-38	4.2107e-37
EPA isomer 1	301.217	6.24067	2	-26.5765	-0.255898	0.00962876	-1.01417	4.97616e-97	4.89323e-95
EPA isomer 2	301.217	6.179	2	-9.31879	-0.17018	0.018262	-1.01271	4.00342e-19	2.24242e-18
FA(18:2;O2) isomer 1; Possibly a DiHODE	393.228	3.6075	3	-24.2404	-0.549647	0.0226749	-1.0459	6.82336e-86	4.02578e-84
FA(18:2;O2) isomer 2; Possibly a DiHODE	393.227	3.52117	3	-11.3283	-0.517609	0.0456916	-1.05196	1.39238e-26	1.06229e-25
FA(18:2;O2) isomer 3; Possibly a DiHODE	393.226	3.56433	3	-21.9261	-0.474627	0.0216466	-1.04116	9.21773e-75	3.26308e-73
FA(22:4) isomer 1	331.265	6.61067	2	-27.3457	-0.427483	0.0156326	-1.03609	1.16244e-100	1.28595e-98
FA(22:4) isomer 2	331.265	6.6415	2	-19.5587	-0.422413	0.0215971	-1.03727	2.18596e-63	4.60612e-62
FA(22:4) isomer 3	331.265	6.55517	2	-16.4509	-0.337392	0.0205091	-1.02678	9.76866e-49	1.37226e-47
FAHFA(24:4)	391.285	6.33317	1	-7.2433	-0.0490745	0.00677515	-1.00311	1.70956e-12	7.23906e-12
HETrE	321.241	5.365	2	-16.6785	-0.181226	0.0108658	-1.01455	8.63359e-50	1.25258e-48
Hydroxyhexadecanoic acid isomer 1	353.231	4.3845	2	-20.6264	-0.231225	0.0112101	-1.0187	1.65774e-68	3.96514e-67
Hydroxyhexadecanoic acid isomer 2	353.232	4.0885	2	-4.12323	-0.0420524	0.0101989	-1.00342	4.38797e-05	0.000110174
Hydroxyhexadecanoic acid isomer 3	353.231	4.6435	2	-10.5358	-0.131393	0.012471	-1.01098	1.55837e-23	1.07747e-22
Hydroxyoctadecanoic acid isomer 1	381.262	5.365	2	-3.23266	-0.0270525	0.00836848	-1.00211	0.00130906	0.00270052
Hydroxyoctadecanoic acid isomer 2	381.263	5.4945	2	-12.3041	-0.125047	0.0101631	-1.01078	1.66101e-30	1.41346e-29
Oxononanoic/Hydroxynonenoic acid	343.213	1.554	3	-10.5495	-0.354495	0.0336031	-1.03543	1.38472e-23	9.64944e-23
PGE1	353.234	2.2385	1	5.49573	0.0972269	0.0176913	1.00903	6.26692e-08	2.0095e-07
	265.181	3.73083	1	3.49223	0.0538939	0.0154325	1.00461	0.000522365	0.0011248
	265.181	3.367	1	7.29445	0.0961653	0.0131833	1.00881	1.2147e-12	5.19326e-12
	265.181	3.4225	1	4.11573	0.0672408	0.0163375	1.00627	4.52823e-05	0.000113206
	265.181	3.6815	1	10.2504	0.0911029	0.00888777	1.00695	1.81128e-22	1.1874e-21
	265.181	3.811	1	4.0812	0.0515283	0.0126258	1.00478	5.23036e-05	0.00012966
	267.197	3.46567	2	-17.8213	-0.20838	0.0116928	-1.01758	3.91874e-55	6.66939e-54
	267.197	3.43483	2	-7.15342	-0.0828148	0.011577	-1.00652	3.10242e-12	1.28904e-11
	267.197	3.8295	2	-21.5831	-0.230351	0.0106727	-1.01921	4.13538e-73	1.262e-71
	267.197	3.74933	2	-3.68024	-0.0341096	0.00926831	-1.00292	0.000258874	0.000584049
	269.212	5.04433	1	6.32669	0.0472171	0.00746315	1.00341	5.65471e-10	2.07652e-09
	269.212	4.662	2	-13.4224	-0.112224	0.00836095	-1.00873	3.33899e-35	3.21196e-34
	269.212	5.22933	1	2.31826	0.0249312	0.0107543	1.00185	0.0208459	0.0364597
	269.212	4.4585	2	-29.733	-0.261653	0.00880007	-1.01891	8.69031e-112	1.28182e-109
	269.212	4.736	2	-23.8925	-0.179246	0.00750218	-1.01299	3.18406e-84	1.76118e-82
	269.212	4.58183	2	-20.4594	-0.140251	0.00685509	-1.0105	1.05237e-67	2.38806e-66
	269.212	4.292	2	-18.568	-0.20714	0.0111558	-1.01502	1.15224e-58	2.12445e-57
	269.212	5.27867	2	-3.10309	-0.0156258	0.00503558	-1.00117	0.00202576	0.00407454
	269.213	4.366	2	-14.7087	-0.110673	0.00752434	-1.00827	7.95244e-41	8.90875e-40
	269.213	4.958	2	-4.4725	-0.0320321	0.00716202	-1.00246	9.61789e-06	2.57155e-05
	279.199	3.53658	1	6.31686	0.353275	0.0559258	1.03758	5.99736e-10	2.19325e-09
	287.166	3.68767	1	3.10741	0.170381	0.0548305	1.01964	0.00199695	0.00402575
	287.166	3.774	1	2.82046	0.133215	0.0472314	1.01433	0.00498992	0.00962109
	287.168	3.59517	1	5.39126	0.255023	0.0473031	1.0273	1.08977e-07	3.40795e-07
	287.172	3.145	1	2.24285	0.115817	0.0516382	1.01258	0.0253524	0.0433145
	289.18	3.53042	1	3.05935	0.110502	0.0361196	1.01127	0.00233972	0.00467415
	289.181	3.80483	1	3.25659	0.1996	0.0612913	1.02339	0.00120573	0.00250485
	289.181	4.07617	2	-5.61454	-0.176516	0.0314392	-1.01806	3.30518e-08	1.08739e-07
	289.184	4.21183	2	-4.10258	-0.231171	0.0563477	-1.02599	4.78426e-05	0.000118934
	291.16	4.41225	1	4.55991	0.0451257	0.00989619	1.00394	6.47286e-06	1.76805e-05
	291.16	3.87883	1	2.22238	0.176226	0.0792959	1.02162	0.0267134	0.0452033
	291.161	3.95283	1	5.35385	0.175662	0.0328103	1.01821	1.32568e-07	4.1166e-07
	291.161	3.79867	1	2.97227	0.122302	0.0411477	1.01279	0.00310151	0.00607264
	291.197	3.18817	2	-6.17091	-0.184196	0.029849	-1.0187	1.42399e-09	5.02084e-09
	291.197	4.71133	2	-12.9213	-0.149464	0.0115672	-1.01224	4.49349e-33	4.01691e-32
	291.197	3.23133	2	-7.83696	-0.166928	0.0213001	-1.01598	2.89506e-14	1.34849e-13
	291.197	3.9775	2	-7.7071	-0.113199	0.0146876	-1.01067	7.21266e-14	3.29031e-13
	291.197	5.04433	2	-6.84762	-0.135634	0.0198075	-1.01227	2.25631e-11	8.99473e-11
	291.197	3.87883	2	-5.51374	-0.110056	0.0199604	-1.01035	5.69195e-08	1.85881e-07
	291.197	4.04533	2	-3.08173	-0.0504946	0.0163851	-1.00495	0.00217385	0.00435261
	291.197	4.27967	1	5.4198	0.0411336	0.0075895	1.00322	9.37704e-08	2.95327e-07
	291.197	4.662	2	-18.4963	-0.176175	0.00952489	-1.01299	2.52252e-58	4.55597e-57
	291.197	3.92817	2	-12.3713	-0.147198	0.0118983	-1.01301	8.78199e-31	7.54569e-30
	291.197	4.366	1	2.36621	0.0317472	0.0134169	1.00293	0.0183595	0.0325615
	291.197	4.80383	1	2.68235	0.0377989	0.0140917	1.00327	0.00755766	0.0142007
	291.197	4.31667	1	3.55849	0.0638141	0.0179329	1.0056	0.000409296	0.000898826
	293.21	5.10292	1	4.00458	0.0436871	0.0109093	1.00378	7.17635e-05	0.00017448
	293.211	3.76167	1	4.68156	0.0414348	0.00885063	1.00328	3.69056e-06	1.02067e-05
	293.211	4.699	1	9.27171	0.0617563	0.00666072	1.00456	5.83229e-19	3.22598e-18
	293.212	5.50683	2	-14.1467	-0.124683	0.00881353	-1.00933	2.41692e-38	2.51644e-37
	293.212	5.624	2	-13.0747	-0.107187	0.00819805	-1.00883	1.01078e-33	9.31813e-33
	293.212	3.63217	2	-3.01591	-0.0445214	0.0147622	-1.00368	0.00269518	0.00532419
	293.212	5.0135	1	2.6097	0.0188316	0.00721599	1.00131	0.00933944	0.0173279
	293.212	5.439	2	-17.8814	-0.166541	0.00931361	-1.01158	2.03985e-55	3.53974e-54
	293.212	4.37217	2	-14.982	-0.191473	0.0127802	-1.01534	4.78338e-42	5.49778e-41
	293.212	4.588	2	-10.3069	-0.105735	0.0102586	-1.00858	1.1178e-22	7.38248e-22
	293.213	4.44	2	-13.4839	-0.128102	0.00950034	-1.01007	1.81901e-35	1.78869e-34
	293.213	4.52017	2	-11.8857	-0.117248	0.00986456	-1.00916	8.39176e-29	6.87658e-28
	295.158	5.16767	2	-19.5384	-0.186222	0.00953107	-1.01432	2.73477e-63	5.62854e-62
	295.228	4.59417	2	-6.62868	-0.0643791	0.0097122	-1.00461	8.95569e-11	3.49153e-10
	295.228	4.35367	2	-2.52917	-0.0276087	0.0109161	-1.0019	0.011746	0.0214334
	295.228	5.98783	1	21.2675	0.118413	0.00556779	1.00872	1.36831e-71	3.90631e-70
	295.228	5.513	1	8.07338	0.0507576	0.00628704	1.00331	5.33622e-15	2.52543e-14
	295.228	4.85317	2	-19.4397	-0.264714	0.0136172	-1.01835	8.10858e-63	1.63093e-61
	295.228	3.91583	2	-9.25114	-0.0653656	0.00706568	-1.00505	6.8713e-19	3.75377e-18
	295.228	4.48933	2	-8.47496	-0.0766491	0.00904419	-1.00568	2.77483e-16	1.40327e-15
	295.228	4.41533	2	-8.23935	-0.0827097	0.0100384	-1.00568	1.59245e-15	7.82956e-15
	295.228	4.6435	2	-6.63232	-0.0674425	0.0101688	-1.00522	8.75548e-11	3.42858e-10
	295.228	4.0145	2	-4.53452	-0.0424474	0.00936095	-1.00293	7.26685e-06	1.97882e-05
	295.228	5.03817	2	-21.3387	-0.247412	0.0115945	-1.01811	6.20942e-72	1.83178e-70
	297.24	4.34442	1	-3.23158	-0.0127317	0.00393978	-1.00097	0.00131392	0.00270423
	297.244	4.50783	1	5.50459	0.0404708	0.0073522	1.00281	5.97736e-08	1.93772e-07
	297.244	4.91483	2	-9.5393	-0.100142	0.0104978	-1.00662	6.75729e-20	3.88325e-19
	297.244	5.0135	2	-5.4389	-0.046249	0.00850336	-1.00316	8.47668e-08	2.68884e-07
	297.244	4.7175	2	-4.23847	-0.0450982	0.0106402	-1.00287	2.69004e-05	6.94077e-05
	297.244	4.80383	1	2.8743	0.0250335	0.0087094	1.00174	0.00422521	0.00820025
	297.244	5.0875	2	-12.0305	-0.123436	0.0102603	-1.00902	2.17788e-29	1.82194e-28
	299.187	1.97333	1	3.929	0.0811916	0.0206647	1.00844	9.7557e-05	0.000234614
	299.223	4.3105	1	5.497	0.0629552	0.0114526	1.00534	6.22466e-08	2.00321e-07
	299.223	4.26117	1	8.13415	0.0715289	0.00879366	1.00537	3.43456e-15	1.65195e-14
	299.223	4.218	1	6.52481	0.069328	0.0106253	1.00566	1.70108e-10	6.46117e-10
	299.223	4.13783	1	11.6183	0.107343	0.0092391	1.00906	9.91304e-28	7.90364e-27
	299.259	5.41433	2	-2.78914	-0.0510917	0.0183181	-1.00361	0.00549064	0.0104724
	299.259	5.2355	1	7.13337	0.0515755	0.00723018	1.00358	3.54084e-12	1.46432e-11
	299.259	5.365	2	-6.39681	-0.0511259	0.0079924	-1.00333	3.70894e-10	1.37339e-09
	299.259	5.4945	2	-16.12	-0.157849	0.00979212	-1.01124	3.26409e-47	4.37684e-46
	299.259	5.58083	2	-21.8978	-0.25336	0.0115701	-1.01744	1.26102e-74	4.29233e-73
	299.259	5.69183	2	-13.3232	-0.136571	0.0102506	-1.00869	8.87062e-35	8.44139e-34
	301.216	6.0495	1	3.84596	0.209321	0.0544263	1.02258	0.000135931	0.000317412
	301.217	6.31467	2	-9.87927	-0.105429	0.0106718	-1.00706	4.1222e-21	2.55115e-20
	301.218	3.95283	1	3.76712	0.217741	0.0578003	1.02927	0.000185226	0.000424707
	303.229	6.36554	2	-16.7883	-0.318301	0.0189596	-1.01971	2.67045e-50	4.14622e-49
	303.233	6.46883	2	-10.8151	-0.159237	0.0147235	-1.01002	1.35851e-24	9.77465e-24
	307.191	2.32483	2	-2.35705	-0.088072	0.0373653	-1.00898	0.018813	0.0332325
	307.192	2.42967	2	-2.5626	-0.134644	0.052542	-1.01495	0.0106868	0.019622
	307.192	2.13983	1	2.22739	0.116069	0.0521097	1.01455	0.0263747	0.0447156
	309.171	2.442	1	3.00873	0.0768981	0.0255583	1.00747	0.00275843	0.00543699
	309.171	2.93533	1	3.52183	0.0305397	0.00867154	1.0023	0.000468655	0.00101657
	309.206	3.3115	2	-20.5455	-0.197243	0.00960032	-1.01686	4.06175e-68	9.4596e-67
	309.207	3.4595	1	2.30627	0.0177385	0.00769141	1.00148	0.021512	0.0374031
	309.207	4.35367	1	5.82919	0.0523964	0.00898862	1.00379	1.01111e-08	3.3895e-08
	309.207	4.44	1	9.24483	0.0553751	0.00598984	1.00437	7.22534e-19	3.92296e-18
	309.207	4.07	1	9.07713	0.0825743	0.00909696	1.00602	2.72332e-18	1.45189e-17
	309.207	4.26117	1	7.17511	0.0740511	0.0103206	1.00559	2.68825e-12	1.12222e-11
	309.208	3.1265	1	3.90871	0.0441366	0.0112919	1.00393	0.000105851	0.000251824
	309.208	2.87983	2	-15.601	-0.184856	0.011849	-1.0158	7.67301e-45	9.70087e-44
	309.208	4.50783	1	3.80524	0.0378454	0.0099456	1.00325	0.00015959	0.000369731
	311.223	2.87367	1	6.38406	0.0812361	0.0127248	1.00639	4.0058e-10	1.47714e-09
	311.223	2.63317	1	3.7671	0.0615426	0.0163369	1.00532	0.00018524	0.000424707
	311.223	2.67633	2	-7.3815	-0.11059	0.014982	-1.00932	6.76146e-13	2.97706e-12
	311.223	2.91683	1	20.9545	0.185435	0.00884939	1.01314	4.38577e-70	1.10897e-68
	311.223	4.6065	1	9.48209	0.0862396	0.00909499	1.00608	1.07497e-19	6.13771e-19
	311.223	3.65067	3	-21.0918	-0.472754	0.0224141	-1.03474	9.58817e-71	2.49574e-69
	311.223	2.775	1	13.6818	0.180721	0.0132088	1.01458	2.55403e-36	2.53968e-35
	311.223	4.41842	1	10.3535	0.0699976	0.00676079	1.00468	7.5055e-23	5.0321e-22
	311.223	2.94767	1	9.62819	0.126585	0.0131474	1.00979	3.27247e-20	1.95685e-19
	311.223	2.74417	1	4.63753	0.082454	0.0177797	1.00706	4.52929e-06	1.24485e-05
	311.223	3.29917	2	-4.30226	-0.0435055	0.0101123	-1.00355	2.04179e-05	5.31465e-05
	311.223	3.59517	3	-23.6664	-0.55404	0.0234105	-1.03807	3.88344e-83	1.90936e-81
	311.223	3.56433	3	-22.0697	-0.499278	0.0226227	-1.03574	1.87406e-75	6.91061e-74
	311.223	3.52733	3	-21.0919	-0.401336	0.019028	-1.03158	9.576e-71	2.49574e-69
	313.238	2.70717	3	-12.5692	-0.459412	0.0365507	-1.04149	1.33425e-31	1.16912e-30
	313.238	3.737	2	-2.63789	-0.030479	0.0115543	-1.0026	0.00860756	0.0160035
	313.238	2.59617	3	-18.2334	-0.478331	0.0262337	-1.04281	4.43734e-57	7.8541e-56
	313.239	3.219	1	3.72409	0.0239638	0.00643481	1.00196	0.000218809	0.000497804
	313.239	2.47283	1	3.30093	0.181285	0.0549194	1.01884	0.00103394	0.00216833
	313.239	3.28067	2	-3.26614	-0.0437066	0.0133817	-1.0034	0.00116664	0.00244084
	313.239	5.02583	1	8.30165	0.0771617	0.00929475	1.00484	1.0068e-15	5.00574e-15
	313.239	3.32383	2	-2.89837	-0.0355981	0.0122821	-1.00253	0.00391922	0.00762309
	313.239	3.79867	2	-14.1951	-0.139306	0.00981368	-1.01151	1.48316e-38	1.56262e-37
	313.239	5.22317	1	-3.99056	-0.0312402	0.00782853	-1.00235	7.59994e-05	0.000183769
	313.239	5.0875	1	5.42903	0.0841953	0.0155083	1.00605	8.93108e-08	2.82286e-07
	313.239	4.84392	1	8.15932	0.0607222	0.00744206	1.00435	2.85941e-15	1.39043e-14
	313.239	3.13575	1	9.90936	0.0955367	0.00964106	1.00765	3.20842e-21	2.02818e-20
	313.239	2.35875	3	-13.0787	-0.400239	0.0306023	-1.03568	9.72267e-34	9.05743e-33
	315.196	3.0155	2	-3.53009	-0.161642	0.0457897	-1.02164	0.000454615	0.000990971
	315.197	2.63317	1	7.40302	0.333009	0.0449828	1.03238	5.84513e-13	2.58647e-12
	315.198	4.02683	1	5.1201	0.149857	0.0292684	1.0124	4.3958e-07	1.31874e-06
	315.254	3.71233	2	-10.8184	-0.149678	0.0138356	-1.01241	1.32072e-24	9.58065e-24
	315.254	3.61983	2	-8.46198	-0.105203	0.0124324	-1.00885	3.05808e-16	1.53773e-15
	315.254	3.811	2	-9.87063	-0.113655	0.0115145	-1.00838	4.42934e-21	2.7222e-20
	315.254	4.0145	3	-20.4079	-0.400093	0.0196048	-1.02597	1.85994e-67	4.11513e-66
	315.254	3.98367	3	-16.7544	-0.291725	0.0174119	-1.02073	3.83828e-50	5.85668e-49
	315.254	4.08233	3	-15.8919	-0.286127	0.0180046	-1.02263	3.62285e-46	4.7854e-45
	317.211	4.45233	1	3.1699	0.0298861	0.0094281	1.00246	0.00162033	0.00331176
	317.212	5.57467	1	2.64097	0.140322	0.0531329	1.01614	0.00853081	0.0158942
	317.212	3.76167	1	7.04218	0.447179	0.0635001	1.05086	6.43524e-12	2.63666e-11
	317.212	3.66917	2	-3.92398	-0.0893291	0.0227649	-1.00794	9.95479e-05	0.000238753
	317.212	4.884	1	9.56567	0.0720107	0.00752804	1.00586	5.45207e-20	3.17439e-19
	317.212	4.1255	1	2.81042	0.0323551	0.0115125	1.00286	0.00514577	0.00987853
	317.212	5.3465	2	-7.57362	-0.0723183	0.00954871	-1.00629	1.82146e-13	8.1827e-13
	317.213	4.98883	1	4.935	0.0833361	0.0168868	1.00754	1.10029e-06	3.16156e-06
	317.213	5.24783	1	-3.58464	-0.0402723	0.0112347	-1.00357	0.000371341	0.000821593
	319.228	5.64867	1	7.78361	0.055409	0.00711868	1.00421	4.21814e-14	1.9443e-13
	319.228	4.662	2	-2.4901	-0.0431676	0.0173357	-1.00375	0.0131011	0.0237106
	319.228	4.74833	1	10.1584	0.199139	0.0196034	1.01591	3.9578e-22	2.57548e-21
	319.228	5.0135	2	-7.30692	-0.0913089	0.0124962	-1.00739	1.11732e-12	4.84718e-12
	319.228	4.63117	2	-5.96899	-0.0629893	0.0105527	-1.00523	4.58454e-09	1.5726e-08
	319.229	5.33725	1	5.68706	0.0713871	0.0125526	1.00605	2.2242e-08	7.34486e-08
	321.237	5.217	1	-3.8597	-0.0280086	0.00725667	-1.00222	0.000128724	0.000302982
	321.239	5.4575	2	-2.76281	-0.16399	0.0593563	-1.02017	0.0059461	0.0113168
	321.239	4.51092	2	-2.46793	-0.15075	0.0610836	-1.01516	0.0139303	0.0251598
	321.24	5.291	2	-5.44096	-0.125375	0.0230428	-1.0111	8.38488e-08	2.67893e-07
	321.243	5.72267	2	-2.28865	-0.113915	0.0497739	-1.01121	0.0225243	0.0387068
	321.243	6.20367	1	14.0964	0.098617	0.00699592	1.00772	4.01738e-38	4.13416e-37
	321.244	4.47083	2	-4.65849	-0.0602343	0.01293	-1.00544	4.10948e-06	1.13299e-05
	321.244	5.83367	2	-2.32342	-0.0957597	0.0412149	-1.00919	0.0205648	0.0360393
	321.244	6.16667	1	5.98407	0.0414763	0.00693111	1.00337	4.2058e-09	1.45966e-08
	321.244	5.9385	1	4.00177	0.0577338	0.0144271	1.00495	7.25925e-05	0.000176012
	321.244	4.57567	2	-3.60409	-0.224295	0.0622336	-1.02424	0.000345284	0.000767779
	323.219	4.0145	1	13.8623	0.10077	0.00726935	1.00838	4.21467e-37	4.23862e-36
	323.223	3.885	1	15.193	0.137576	0.00905519	1.01139	5.3854e-43	6.52887e-42
	323.223	4.28583	1	8.72964	0.0620793	0.00711132	1.00465	4.03461e-17	2.08809e-16
	323.223	4.588	1	7.33694	0.0771327	0.0105129	1.00595	9.13203e-13	4.00092e-12
	323.258	5.439	2	-6.55071	-0.0573093	0.00874857	-1.00506	1.45074e-10	5.55804e-10
	323.258	5.661	2	-4.75754	-0.10414	0.0218895	-1.01028	2.58201e-06	7.25423e-06
	323.259	5.994	2	-21.8433	-0.307154	0.0140617	-1.02727	2.30773e-74	7.56422e-73
	323.259	5.81517	2	-3.72332	-0.0827566	0.0222265	-1.0082	0.000219452	0.000497987
	325.197	3.58283	2	-2.81902	-0.105892	0.0375635	-1.01248	0.005012	0.00964264
	325.199	3.80175	2	-5.24144	-0.208393	0.0397587	-1.021	2.37252e-07	7.26533e-07
	325.2	2.31867	2	-7.29453	-0.385741	0.0528809	-1.04459	1.21406e-12	5.19326e-12
	325.201	3.92817	1	5.2151	0.145144	0.0278315	1.01423	2.71517e-07	8.28594e-07
	325.201	3.182	1	2.91135	0.122769	0.0421692	1.01359	0.00376268	0.00735093
	325.201	2.23233	3	-19.105	-0.402438	0.0210645	-1.03034	3.21061e-61	6.31419e-60
	325.201	2.19842	3	-11.1485	-0.633271	0.0568031	-1.05703	7.02764e-26	5.22644e-25
	325.205	2.65167	2	-5.18095	-0.276622	0.0533922	-1.03256	3.23131e-07	9.77251e-07
	325.238	5.2355	1	4.45609	0.0754533	0.0169326	1.00652	1.0353e-05	2.75148e-05
	325.238	5.14917	1	7.04507	0.0721564	0.0102421	1.00552	6.31508e-12	2.59946e-11
	325.238	5.00117	1	6.98736	0.0950847	0.0136081	1.00749	9.1895e-12	3.74779e-11
	325.239	4.89633	1	10.9895	0.080491	0.00732434	1.00609	2.90499e-25	2.14243e-24
	325.239	5.46367	1	4.22292	0.0784451	0.018576	1.0071	2.87548e-05	7.35492e-05
	326.233	5.846	2	-3.19646	-0.151308	0.0473362	-1.01711	0.00148109	0.00303418
	327.218	4.00833	1	4.43561	0.0530527	0.0119606	1.00431	1.13458e-05	3.00629e-05
	327.218	3.96517	1	11.2203	0.0556494	0.00495971	1.00416	3.68875e-26	2.76656e-25
	327.218	4.0515	1	8.38832	0.0449004	0.00535273	1.00345	5.29752e-16	2.64876e-15
	327.218	4.662	1	4.2303	0.090814	0.0214675	1.00803	2.78595e-05	7.16734e-05
	327.218	3.034	1	2.39936	0.0204087	0.00850587	1.00178	0.0167961	0.0300901
	327.219	4.26733	1	6.45262	0.0600061	0.00929951	1.00534	2.64439e-10	9.91646e-10
	327.221	2.95383	2	-11.4376	-0.188075	0.0164436	-1.01744	5.16733e-27	4.01148e-26
	327.238	6.1235	1	-2.38247	-0.0933809	0.039195	-1.01183	0.0175775	0.0313
	329.232	2.812	3	-35.1581	-0.854653	0.0243088	-1.06459	4.42627e-136	1.95862e-133
	329.233	2.09667	2	-2.23839	-0.0784045	0.0350272	-1.00755	0.0256439	0.0437281
	329.233	1.9055	2	-6.94455	-0.297985	0.0429092	-1.03227	1.21186e-11	4.89724e-11
	329.233	3.11417	1	-6.61289	-0.116198	0.0175714	-1.01002	9.87834e-11	3.81761e-10
	329.233	2.2755	3	-23.579	-0.752634	0.0319197	-1.06348	1.02117e-82	4.75648e-81
	329.233	2.18917	3	-17.4063	-1.05242	0.0604619	-1.10784	3.48974e-53	5.7193e-52
	329.234	2.01033	2	2.49862	0.0522693	0.0209192	1.00398	0.0127941	0.0232501
	329.234	2.3125	3	-35.7955	-0.902098	0.0252014	-1.06582	7.79612e-139	6.89956e-136
	329.234	2.78117	3	-33.4724	-0.851561	0.0254407	-1.06479	1.08158e-128	3.19066e-126
	329.234	2.38033	3	-32.5002	-0.791109	0.0243417	-1.05763	2.30464e-124	5.09901e-122
	329.234	2.849	3	-31.1441	-0.846778	0.0271891	-1.07226	3.0198e-118	5.34505e-116
	329.234	2.6085	3	-23.7475	-0.476777	0.020077	-1.03955	1.58343e-83	8.24316e-82
	329.234	2.43583	3	-23.2305	-0.518376	0.0223144	-1.04075	4.83414e-81	2.13911e-79
	329.234	2.479	3	-18.7896	-0.367739	0.0195714	-1.02855	1.01955e-59	1.96153e-58
	329.234	2.701	3	-16.3221	-0.413394	0.0253273	-1.037	3.83814e-48	5.30742e-47
	331.183	2.76883	1	3.58305	0.202645	0.0565566	1.02182	0.000373549	0.000824417
	331.188	2.45433	1	3.02842	0.170716	0.0563714	1.01758	0.00258803	0.00513544
	331.189	3.7925	1	15.8445	0.147798	0.00932808	1.01123	5.96714e-46	7.76606e-45
	331.191	2.92917	1	4.81167	0.296004	0.061518	1.03293	1.99607e-06	5.68014e-06
	331.192	2.63317	1	3.82155	0.187962	0.0491847	1.02072	0.000149684	0.000348606
	331.192	3.552	1	8.12206	0.11962	0.0147278	1.00955	3.74978e-15	1.78417e-14
	331.192	3.43483	1	4.97393	0.168207	0.0338177	1.01559	9.09319e-07	2.64719e-06
	331.192	3.32383	1	3.12758	0.0856653	0.0273903	1.00761	0.00186737	0.00377966
	331.192	2.79967	1	6.18267	0.362103	0.0585674	1.04392	1.32891e-09	4.72325e-09
	331.192	2.68867	1	6.5986	0.298275	0.0452027	1.03003	1.07931e-10	4.15298e-10
	331.192	3.3855	1	3.58801	0.121365	0.0338252	1.01138	0.000366693	0.000813341
	331.192	2.8675	1	2.71115	0.108528	0.0400304	1.01382	0.00694051	0.0131247
	331.248	2.69483	3	-9.82892	-0.48563	0.0494082	-1.0496	6.26278e-21	3.79628e-20
	331.249	2.54683	3	-12.5459	-0.467228	0.0372416	-1.04588	1.66721e-31	1.44655e-30
	331.265	6.1975	1	2.31428	0.109131	0.0471555	1.01164	0.0210652	0.0367706
	333.205	4.33517	1	10.52	0.0693483	0.00659203	1.00485	1.78706e-23	1.22601e-22
	333.205	4.40917	1	7.45491	0.0768526	0.010309	1.00604	4.10873e-13	1.82725e-12
	333.206	4.26733	1	8.82357	0.116262	0.0131763	1.00884	1.96102e-17	1.02088e-16
	333.207	2.94767	1	6.08608	0.0865192	0.0142159	1.00744	2.33615e-09	8.20433e-09
	333.207	2.39267	1	4.22574	0.0565156	0.0133741	1.00456	2.84093e-05	7.28761e-05
	333.207	3.2745	1	18.688	0.270745	0.0144877	1.02304	3.10287e-59	5.84264e-58
	333.207	3.478	1	4.72579	0.0628978	0.0133095	1.00522	2.99946e-06	8.34755e-06
	333.207	3.39783	1	10.3466	0.162188	0.0156754	1.01491	7.95717e-23	5.29481e-22
	333.207	3.5705	1	9.61544	0.114482	0.011906	1.00995	3.63236e-20	2.15748e-19
	333.207	4.20567	1	4.12287	0.0351004	0.00851358	1.00287	4.39449e-05	0.000110174
	333.207	2.9045	1	3.51853	0.0341998	0.00971992	1.00263	0.000474377	0.00102646
	333.207	2.31867	1	3.12706	0.104648	0.0334653	1.00996	0.00187061	0.00377966
	333.207	2.17683	1	2.49539	0.132428	0.0530692	1.016	0.0129097	0.023412
	333.208	3.90967	1	10.1269	0.0774052	0.00764355	1.00614	5.16615e-22	3.31307e-21
	333.208	3.85417	1	9.01261	0.0977806	0.0108493	1.00757	4.51733e-18	2.37967e-17
	333.208	3.61983	1	9.06217	0.0818247	0.00902926	1.00703	3.06312e-18	1.62327e-17
	333.209	3.1635	1	4.07537	0.0704943	0.0172976	1.00619	5.35878e-05	0.000132473
	333.211	2.109	1	6.19922	0.299583	0.0483259	1.03491	1.20561e-09	4.30226e-09
	335.146	3.78017	1	-4.14936	-0.0359217	0.00865716	-1.00274	3.93097e-05	9.96821e-05
	335.151	3.43792	1	3.85189	0.0424169	0.011012	1.00366	0.000132775	0.000311686
	335.215	3.39783	1	2.32477	0.0345434	0.0148588	1.00321	0.0204918	0.0359827
	335.218	5.624	2	-12.0303	-0.148533	0.0123466	-1.0127	2.18221e-29	1.82194e-28
	335.218	3.8665	1	4.85215	0.0493081	0.0101621	1.00425	1.64384e-06	4.6929e-06
	335.219	4.7175	1	5.83451	0.0389195	0.00667058	1.0033	9.81416e-09	3.30248e-08
	335.22	4.61267	1	8.29653	0.0668212	0.00805412	1.00545	1.04556e-15	5.16937e-15
	335.22	3.478	1	6.23855	0.0565128	0.00905865	1.00523	9.55769e-10	3.43844e-09
	335.221	2.65783	1	5.06057	0.0484242	0.00956894	1.00387	5.92289e-07	1.7649e-06
	335.221	3.256	1	2.53106	0.0516482	0.0204057	1.00478	0.0116834	0.0213633
	335.221	2.79658	1	2.90182	0.0632375	0.0217923	1.00531	0.00387701	0.00755761
	335.222	4.7915	1	7.83437	0.0517216	0.00660189	1.00437	2.94866e-14	1.36626e-13
	335.222	4.87167	1	6.67076	0.0533427	0.00799649	1.0045	6.89016e-11	2.72223e-10
	335.223	3.53967	1	4.48332	0.0456554	0.0101834	1.00417	9.1613e-06	2.45689e-05
	335.223	4.292	1	9.57799	0.0616742	0.00643915	1.00473	4.93103e-20	2.89004e-19
	335.223	2.6085	1	5.97878	0.0419562	0.00701752	1.00346	4.33502e-09	1.49863e-08
	335.223	5.3095	1	3.91952	0.0614656	0.0156819	1.0058	0.000101351	0.000242421
	335.223	2.55917	1	2.73365	0.0279823	0.0102362	1.00225	0.00649035	0.0122997
	335.223	4.9765	1	5.55336	0.0613937	0.0110552	1.005	4.60142e-08	1.50824e-07
	335.231	3.74317	1	10.6552	0.269341	0.0252778	1.025	5.51954e-24	3.87682e-23
	337.231	2.65167	2	-3.44425	-0.0223551	0.00649057	-1.00173	0.000621783	0.00132597
	337.233	3.10183	2	-4.5057	-0.0214292	0.00475602	-1.0017	8.28103e-06	2.22757e-05
	337.234	2.62083	2	-5.71444	-0.0367901	0.00643809	-1.00301	1.91321e-08	6.36537e-08
	337.238	2.83667	1	-3.78805	-0.034678	0.00915459	-1.00302	0.000170705	0.00039445
	337.238	4.1625	1	-2.2563	-0.0157623	0.00698589	-1.00132	0.0244916	0.0420059
	337.239	3.5335	1	6.54108	0.0384886	0.00588413	1.00311	1.5393e-10	5.87189e-10
	337.239	4.53867	1	2.69944	0.0245488	0.00909402	1.00198	0.00718559	0.0135592
	337.239	2.92917	2	-5.92243	-0.0346495	0.00585055	-1.00267	5.97651e-09	2.03431e-08
	337.239	4.32592	1	6.64238	0.0367059	0.00552601	1.00295	8.224e-11	3.23477e-10
	339.182	1.58483	1	2.59278	0.0849543	0.0327657	1.00927	0.00980483	0.0180777
	339.219	3.5335	1	3.00471	0.100581	0.0334744	1.01089	0.00279453	0.00549591
	339.219	3.62908	1	2.35578	0.102576	0.0435424	1.00906	0.0188769	0.0332791
	341.194	1.369	1	4.13032	0.194306	0.0470438	1.02356	4.25921e-05	0.000107697
	341.228	3.61367	1	3.26461	0.0834699	0.0255681	1.00769	0.0011728	0.00244795
	341.231	3.75858	1	3.01869	0.0863678	0.028611	1.008	0.00267098	0.00528818
	341.233	3.98983	1	5.00387	0.077986	0.0155851	1.00747	7.84641e-07	2.307e-06
	341.233	3.87267	1	2.42226	0.0964578	0.0398214	1.00944	0.0157861	0.0283381
	341.233	3.39783	1	2.34077	0.0494201	0.0211127	1.00478	0.0196439	0.0345624
	341.234	4.05767	1	6.94026	0.0936735	0.0134971	1.0084	1.24587e-11	5.0118e-11
	341.27	4.4215	1	5.98541	0.0454117	0.00758706	1.00388	4.17363e-09	1.4542e-08
	343.21	1.3505	2	-9.16235	-0.288264	0.0314618	-1.02923	1.39053e-18	7.5038e-18
	343.211	1.68042	2	-7.88672	-0.194844	0.0247053	-1.01891	2.03429e-14	9.52566e-14
	343.212	4.0145	1	3.22635	0.0421454	0.0130629	1.00389	0.00133768	0.00274674
	343.213	1.96717	2	-8.12667	-0.250339	0.0308046	-1.02591	3.62645e-15	1.73482e-14
	343.213	2.2755	2	-5.40581	-0.202515	0.0374625	-1.02029	1.00948e-07	3.16804e-07
	343.221	2.23233	2	-2.57031	-0.110106	0.0428378	-1.01117	0.0104551	0.0192365
	343.227	4.3475	1	7.1807	0.376624	0.0524494	1.03882	2.59055e-12	1.08656e-11
	343.227	5.27867	2	-9.41239	-0.504871	0.053639	-1.06193	1.88784e-19	1.07098e-18
	343.228	4.6435	1	6.45601	0.331391	0.0513306	1.03319	2.59029e-10	9.75494e-10
	343.228	5.14917	2	-3.05529	-0.14654	0.0479628	-1.01537	0.00237096	0.00472591
	345.23	4.20567	3	-26.3566	-1.93868	0.0735558	-1.22534	5.47914e-96	4.84903e-94
	345.23	3.9405	3	-27.8923	-2.577	0.0923913	-1.3115	3.14644e-103	3.978e-101
	345.242	5.75967	1	10.7669	0.16897	0.0156934	1.01409	2.07564e-24	1.46956e-23
	345.243	5.55617	2	-3.56293	-0.149914	0.0420761	-1.01857	0.000402605	0.000886331
	345.243	5.4575	1	3.67975	0.0552981	0.0150277	1.00503	0.000259357	0.000584049
	345.243	5.8645	1	9.31616	0.159347	0.0171043	1.01341	4.08869e-19	2.27578e-18
	345.244	5.81517	1	21.2139	0.15775	0.00743617	1.01165	2.47851e-71	6.85464e-70
	345.244	4.94567	1	2.59918	0.136961	0.0526938	1.01404	0.00962645	0.0177858
	345.244	4.69283	1	5.43983	0.251548	0.046242	1.02583	8.43542e-08	2.68538e-07
	345.244	4.26117	1	3.00227	0.134099	0.044666	1.01703	0.00281662	0.00552708
	347.26	5.68258	2	-2.30722	-0.107321	0.0465154	-1.01136	0.0214586	0.0373836
	347.26	4.93025	2	-3.85106	-0.0755964	0.01963	-1.00741	0.000133213	0.000311889
	349.194	0.98975	1	3.09117	0.121947	0.0394501	1.01661	0.0021072	0.00422873
	349.199	3.59517	3	-25.41	-0.536824	0.0211265	-1.049	1.73823e-91	1.28194e-89
	349.202	3.81717	2	-6.43876	-0.140688	0.0218502	-1.01374	2.87667e-10	1.0742e-09
	349.202	1.073	1	5.26355	0.182453	0.0346634	1.02295	2.11755e-07	6.52972e-07
	349.202	1.51083	1	4.77127	0.201304	0.042191	1.0272	2.41942e-06	6.84086e-06
	349.202	2.50367	1	3.44253	0.103331	0.0300159	1.00946	0.00062566	0.00133103
	349.203	1.147	1	7.77913	0.262011	0.0336813	1.03142	4.35321e-14	1.99616e-13
	349.203	3.50267	1	4.02714	0.059918	0.0148786	1.00549	6.54172e-05	0.000160372
	349.203	1.02367	1	4.70775	0.197616	0.0419767	1.02587	3.26486e-06	9.0577e-06
	349.239	5.04433	1	7.53426	0.0561242	0.00744921	1.00443	2.38795e-13	1.06734e-12
	349.239	5.2725	1	5.90268	0.046781	0.00792539	1.00382	6.68426e-09	2.2665e-08
	351.215	2.997	1	7.30264	0.12581	0.017228	1.01131	1.14983e-12	4.96391e-12
	351.216	4.033	2	-4.43463	-0.201376	0.0454098	-1.01751	1.13956e-05	3.01047e-05
	351.216	4.477	2	-15.295	-0.205922	0.0134633	-1.0182	1.86838e-43	2.29656e-42
	351.217	3.44717	2	-8.52652	-0.0898207	0.0105343	-1.00791	1.88418e-16	9.63872e-16
	351.217	3.737	2	-3.0486	-0.0404898	0.0132814	-1.00356	0.00242338	0.00481954
	351.218	1.036	1	2.87331	0.0837416	0.0291446	1.00887	0.00423825	0.00820755
	351.218	3.54583	2	-16.1519	-0.194976	0.0120714	-1.01705	2.32821e-47	3.16994e-46
	351.218	4.29508	2	-14.4912	-0.163148	0.0112584	-1.01424	7.33966e-40	7.92146e-39
	351.219	4.37217	2	-4.74551	-0.100654	0.0212103	-1.00936	2.7332e-06	7.6547e-06
	351.22	3.85108	1	3.53123	0.058544	0.0165789	1.00506	0.000452709	0.000989253
	351.254	5.14917	1	4.11475	0.031722	0.00770934	1.00258	4.54674e-05	0.000113348
	351.254	5.34033	1	6.89992	0.0429339	0.00622237	1.00336	1.61474e-11	6.46626e-11
	351.254	5.7905	1	5.1807	0.0388276	0.00749466	1.00297	3.23542e-07	9.77251e-07
	351.254	5.68567	1	4.949	0.0333157	0.00673181	1.00259	1.02752e-06	2.96206e-06
	351.255	5.217	1	7.26195	0.0432864	0.0059607	1.00334	1.50954e-12	6.4228e-12
	351.255	5.58083	1	4.25981	0.0281267	0.00660281	1.00219	2.45395e-05	6.35013e-05
	351.255	6.11733	1	4.38043	0.184036	0.0420132	1.01834	1.44951e-05	3.79531e-05
	353.229	2.32946	1	3.93174	0.0272853	0.00693976	1.00218	9.64851e-05	0.000232668
	353.23	5.11525	2	-3.88444	-0.177278	0.0456379	-1.01717	0.000116651	0.000276773
	353.231	4.02067	2	-7.91031	-0.0599624	0.00758028	-1.00474	1.72001e-14	8.09687e-14
	353.231	4.1255	2	-9.40143	-0.08023	0.0085338	-1.00593	2.06196e-19	1.16232e-18
	353.232	4.514	2	-9.25194	-0.12722	0.0137507	-1.01139	6.82788e-19	3.75322e-18
	353.233	2.6455	1	2.29919	0.0557926	0.0242662	1.00522	0.0219141	0.0380274
	353.234	1.9795	1	7.65531	0.159691	0.0208601	1.01625	1.03476e-13	4.67225e-13
	353.234	2.553	1	5.03006	0.170884	0.0339725	1.01642	6.89276e-07	2.03336e-06
	353.234	5.00117	1	3.2338	0.131087	0.0405366	1.01313	0.00130396	0.00269627
	353.234	2.17683	1	2.29681	0.117122	0.0509932	1.01243	0.0220506	0.0381894
	353.234	1.9425	1	10.1309	0.290519	0.0286767	1.02975	4.99497e-22	3.22668e-21
	353.235	3.4595	1	5.3031	0.0392295	0.00739746	1.00349	1.72625e-07	5.3417e-07
	353.242	3.08642	1	3.1551	0.121596	0.0385397	1.0114	0.0017031	0.00347291
	355.248	4.44	1	2.35855	0.0743962	0.0315432	1.00688	0.0187382	0.0331666
	355.249	4.144	1	3.87915	0.051235	0.0132078	1.00442	0.000119135	0.00028191
	355.25	4.84392	1	9.76546	0.13302	0.0136214	1.01169	1.05885e-20	6.37469e-20
	355.25	3.4965	1	3.67824	0.0846281	0.0230078	1.00816	0.000260854	0.000585927
	359.206	1.702	1	-2.59919	-0.127762	0.0491544	-1.01481	0.00962604	0.0177858
	359.226	3.52733	1	4.75972	0.263116	0.0552797	1.02988	2.55549e-06	7.20257e-06
	361.233	6.253	1	5.09663	0.264723	0.0519408	1.02428	4.94594e-07	1.47877e-06
	361.236	3.24367	1	16.8565	0.423969	0.0251516	1.04004	1.28724e-50	2.0343e-49
	361.238	6.475	1	4.95797	0.317082	0.063954	1.0289	9.83369e-07	2.84406e-06
	361.238	6.031	1	3.76197	0.0387398	0.0102977	1.00347	0.000188968	0.000432137
	361.239	3.811	1	5.24801	0.0855656	0.0163044	1.00797	2.29382e-07	7.04873e-07
	361.24	2.60233	1	2.79207	0.0538806	0.0192978	1.00499	0.00544193	0.010402
	361.24	3.56125	1	8.72878	0.159105	0.0182276	1.01498	4.06124e-17	2.08965e-16
	361.24	3.4595	1	2.4609	0.0206211	0.00837952	1.00174	0.0142027	0.0255997
	361.24	4.02067	1	2.28877	0.0134764	0.00588807	1.00112	0.0225173	0.0387068
	363.248	3.996	2	-3.24946	-0.186707	0.0574578	-1.02071	0.0012357	0.00256111
	363.255	6.12967	1	8.52033	0.0486717	0.00571243	1.00378	1.97408e-16	1.00406e-15
	363.255	6.26533	1	3.45059	0.0803316	0.0232805	1.00663	0.000607704	0.00129908
	363.255	4.0145	1	5.12896	0.0314896	0.00613958	1.00266	4.20399e-07	1.26549e-06
	363.255	3.5705	2	-6.51681	-0.0409249	0.0062799	-1.0036	1.78673e-10	6.75749e-10
	365.263	5.3465	1	3.31914	0.0291935	0.0087955	1.00252	0.000970203	0.0020395
	365.27	5.65483	1	6.29755	0.0376263	0.00597475	1.00268	6.73045e-10	2.4312e-09
	365.27	5.52533	1	4.86532	0.031265	0.0064261	1.00246	1.5428e-06	4.41869e-06
	365.27	5.91383	1	7.32808	0.0390112	0.00532352	1.00235	9.69296e-13	4.22575e-12
	365.27	5.8275	1	6.39695	0.0350327	0.00547646	1.00253	3.70588e-10	1.37339e-09
	367.208	2.59	3	-8.14209	-0.413067	0.0507324	-1.04494	3.24178e-15	1.56775e-14
	367.209	2.67633	3	-6.21185	-0.331203	0.053318	-1.037	1.11912e-09	4.0098e-09
	367.212	3.21283	1	4.53021	0.0550442	0.0121505	1.00481	7.4107e-06	2.0118e-05
	367.214	2.41733	2	-3.63908	-0.172005	0.047266	-1.01749	0.000302671	0.000674721
	369.225	4.24883	1	3.13783	0.205746	0.0655696	1.02529	0.00180457	0.00367137
	369.229	3.93742	1	4.05366	0.041321	0.0101935	1.00361	5.8637e-05	0.000144551
	369.23	3.71233	1	3.66899	0.0396619	0.01081	1.00345	0.000270208	0.000605402
	369.234	2.82433	2	-5.92629	-0.301811	0.0509275	-1.0357	5.84692e-09	1.99789e-08
	371.239	1.54167	1	9.56425	0.529377	0.0553495	1.06413	5.51538e-20	3.19027e-19
	371.244	1.665	1	2.82895	0.131754	0.0465736	1.01833	0.00486164	0.00939423
	373.26	3.37933	2	-13.4492	-0.364357	0.0270914	-1.03599	2.56376e-35	2.49333e-34
	373.26	3.24983	2	-4.97431	-0.187164	0.0376261	-1.01928	9.076e-07	2.64719e-06
	375.213	4.59417	2	-3.53147	-0.185099	0.0524142	-1.02152	0.000452312	0.000989253
	375.215	4.37217	2	-5.50683	-0.275242	0.0499819	-1.02839	5.9061e-08	1.92165e-07
	375.216	3.82333	1	4.40333	0.1062	0.0241181	1.01009	1.30978e-05	3.44986e-05
	375.216	3.76167	1	11.3693	0.811567	0.0713825	1.09185	9.60886e-27	7.39464e-26
	375.218	1.7945	1	2.37322	0.0923799	0.038926	1.01193	0.0180186	0.0320211
	375.218	4.73908	1	3.33729	0.0371569	0.0111339	1.00334	0.000910344	0.00191822
	375.22	3.69692	1	4.00771	0.130241	0.0324976	1.01301	7.08481e-05	0.000173206
	377.23	5.04742	2	-15.1165	-0.231669	0.0153255	-1.02066	1.19044e-42	1.4237e-41
	377.231	5.17383	2	-6.06456	-0.101323	0.0167075	-1.00923	2.64642e-09	9.25724e-09
	377.231	5.513	1	6.31302	0.0410078	0.00649574	1.00323	6.13665e-10	2.22579e-09
	377.231	4.4215	2	-6.315	-0.0647489	0.0102532	-1.00536	6.06454e-10	2.20869e-09
	377.231	4.35367	2	-2.66785	-0.0307199	0.0115148	-1.00256	0.00788671	0.0147876
	377.232	4.588	2	-5.05843	-0.0776115	0.015343	-1.00687	5.98632e-07	1.77782e-06
	377.232	4.50783	2	-2.46014	-0.0267099	0.0108571	-1.00236	0.0142325	0.0256011
	377.233	2.63317	1	4.36861	0.133681	0.0306004	1.01267	1.5271e-05	3.98667e-05
	377.234	4.39067	2	-3.91765	-0.0481497	0.0122905	-1.00416	0.000102119	0.000243598
	379.247	5.65483	2	-16.724	-0.136968	0.00818989	-1.01152	5.31378e-50	7.97067e-49
	379.247	5.00733	2	-4.00663	-0.0329163	0.00821548	-1.0027	7.11648e-05	0.000173501
	379.247	4.61883	2	-4.99714	-0.0360644	0.007217	-1.00258	8.11126e-07	2.37698e-06
	379.247	5.76583	2	-11.4518	-0.0920131	0.00803484	-1.00756	4.54149e-27	3.55683e-26
	379.247	4.699	2	-6.82036	-0.0615845	0.00902951	-1.00462	2.68399e-11	1.06517e-10
	379.248	5.5685	2	-9.97905	-0.106056	0.0106279	-1.00925	1.79219e-21	1.14107e-20
	379.249	4.91483	2	-9.58952	-0.0910198	0.00949159	-1.00719	4.48871e-20	2.64834e-19
	379.25	3.43175	1	4.52011	0.0506583	0.0112073	1.00444	7.75827e-06	2.09331e-05
	379.25	3.78017	1	9.07769	0.0704595	0.00776183	1.00599	2.71147e-18	1.45189e-17
	381.254	5.85217	2	-3.33818	-0.181276	0.0543039	-1.01769	0.000907482	0.00191676
	381.262	5.698	2	-14.6473	-0.144483	0.00986419	-1.01104	1.49156e-40	1.62967e-39
	381.262	5.587	2	-16.5193	-0.153555	0.00929548	-1.01259	4.71487e-49	6.7301e-48
	381.263	6.1605	1	2.23387	0.0384372	0.0172065	1.00356	0.025942	0.0441513
	381.265	3.18817	1	4.73308	0.0973477	0.0205675	1.00891	2.89828e-06	8.09141e-06
	381.27	4.9765	1	4.21268	0.110714	0.0262811	1.01066	3.00422e-05	7.66207e-05
	381.27	3.08333	1	3.77014	0.19233	0.0510139	1.02045	0.000183057	0.000421889
	381.271	4.76067	1	9.85253	0.10688	0.010848	1.00974	5.14829e-21	3.14224e-20
	387.17	0.995917	1	10.8083	0.0858628	0.00794414	1.00709	1.44264e-24	1.02963e-23
	391.212	2.69483	1	4.79368	0.235013	0.0490257	1.02893	2.17494e-06	6.1693e-06
	391.285	6.364	1	2.2324	0.0154502	0.00692089	1.001	0.0260395	0.0442321
	391.285	6.38867	1	-3.48473	-0.0243201	0.00697904	-1.0015	0.000536841	0.00115317
	391.288	6.41642	1	-5.88702	-0.0577578	0.00981104	-1.00347	7.30337e-09	2.46698e-08
	393.224	4.41533	2	-5.38143	-0.291929	0.0542474	-1.03274	1.14747e-07	3.57575e-07
	393.226	4.50167	2	-12.981	-0.345953	0.0266507	-1.03294	2.51671e-33	2.29618e-32
	393.229	2.91683	1	15.599	0.150137	0.00962481	1.01285	7.83924e-45	9.77145e-44
	393.229	2.80583	1	2.50574	0.10928	0.0436117	1.01111	0.0125425	0.0228398
	393.23	3.404	1	2.24429	0.128437	0.0572284	1.01409	0.0252595	0.0432393
	393.23	4.72983	2	-2.28905	-0.111029	0.0485047	-1.01162	0.0225012	0.0387068
	395.24	5.18617	2	-15.0064	-0.564174	0.0375955	-1.05518	3.71499e-42	4.32601e-41
	395.242	5.11217	2	-5.9753	-0.246544	0.0412606	-1.02869	4.42229e-09	1.52285e-08
	395.242	3.32383	2	-2.65739	-0.0733305	0.0275949	-1.00643	0.00813195	0.0151831
	395.243	2.89371	1	-3.86378	-0.0312898	0.00809822	-1.00209	0.000126653	0.000298901
	395.247	5.58083	2	-4.52082	-0.132961	0.0294107	-1.01634	7.73314e-06	2.09291e-05
	395.251	2.68867	2	-2.69303	-0.176183	0.0654217	-1.02145	0.00732314	0.0137893
	395.251	3.93433	1	4.04955	0.0931512	0.0230029	1.00892	5.9641e-05	0.000146617
	397.179	1.09613	1	10.4854	0.261289	0.0249194	1.02461	2.41184e-23	1.62937e-22
	397.18	1.2025	1	7.19892	0.47727	0.0662975	1.06043	2.29613e-12	9.67653e-12
	397.181	0.894167	1	3.33941	0.173785	0.0520406	1.02208	0.000903573	0.00191307
	397.184	0.709167	1	4.46972	0.261055	0.0584051	1.03492	9.73903e-06	2.5961e-05
	397.187	1.27033	1	2.75268	0.167514	0.0608548	1.02204	0.00613036	0.0116424
	397.187	1.3135	1	3.47142	0.1768	0.0509303	1.02344	0.000563509	0.00120752
	397.258	3.31767	2	-3.82011	-0.101071	0.0264575	-1.00907	0.000150532	0.00034966
	399.192	1.68967	1	4.12843	0.0917574	0.0222257	1.00907	4.29307e-05	0.000108244
	399.194	1.7945	1	-2.54646	-0.0604804	0.0237507	-1.00551	0.011187	0.0204979
	399.194	1.63417	1	6.96527	0.107925	0.0154948	1.00993	1.06016e-11	4.30386e-11
	401.21	1.71125	1	6.17553	0.0682309	0.0110486	1.00579	1.38589e-09	4.90603e-09
	401.214	1.31967	1	2.80247	0.0747817	0.0266842	1.00767	0.00527221	0.0100994
	403.244	5.90767	1	3.69576	0.039759	0.010758	1.00355	0.000243961	0.000552187
	403.246	5.365	2	-3.6631	-0.207784	0.0567235	-1.02261	0.00027633	0.000617556
	407.2	3.4225	2	-3.42708	-0.159606	0.0465721	-1.02093	0.000661465	0.00140383
	407.202	3.922	2	-4.58932	-0.235374	0.0512873	-1.03098	5.6572e-06	1.55004e-05
	407.21	3.60442	3	-15.0766	-0.646216	0.0428622	-1.06187	1.79923e-42	2.12309e-41
	407.211	3.55508	3	-15.8154	-0.933817	0.0590449	-1.10031	8.10377e-46	1.0394e-44
	409.23	1.41525	1	3.13645	0.0361592	0.0115287	1.00339	0.00181289	0.00367984
	411.236	1.81917	2	-2.66176	-0.142273	0.0534509	-1.01641	0.00802867	0.0150219
	411.237	2.035	2	2.38827	0.131386	0.0550129	1.01442	0.0173057	0.0308781
	411.239	2.3125	3	-25.9434	-1.03136	0.0397543	-1.09418	5.01399e-94	4.03398e-92
	417.226	2.80583	1	3.51424	0.197444	0.0561841	1.02064	0.000481914	0.00104023
	419.239	4.92717	1	2.2939	0.049839	0.0217268	1.00482	0.0222187	0.0384054
	421.259	3.76167	1	8.92095	0.597552	0.066983	1.06138	9.23051e-18	4.83373e-17
	425.214	1.6835	2	-3.25905	-0.171283	0.0525561	-1.02298	0.00119555	0.00248956
	435.228	1.84692	1	4.38204	0.222788	0.0508412	1.02674	1.43925e-05	3.77964e-05
	438.231	2.63317	1	4.96731	0.224226	0.0451403	1.02836	9.39355e-07	2.72567e-06
	480.25	3.7	3	-13.2307	-1.02988	0.0778398	-1.13527	2.20036e-34	2.07162e-33
	480.254	3.61983	3	-10.5123	-0.810905	0.0771387	-1.10185	1.91077e-23	1.30079e-22
	495.258	2.997	1	3.52234	0.0383246	0.0108804	1.0032	0.000467771	0.00101657
	495.26	3.04633	1	5.0545	0.0415397	0.00821836	1.00334	6.10459e-07	1.80688e-06
