# Supplementary material for: The role of bioactive lipids and eicosanoid metabolites in acute exercise in adults: Insights into human cardiorespiratory fitness
Source: Physiol Rep. 2025 Dec 5;13(23):e70671. doi: 10.14814/phy2.70671 (PMC12680789; doi:10.14814/phy2.70671)
Supplement: Supplementary file 5 — Table S3. [file PHY2-13-e70671-s005.xlsx]

## Sheet: Sheet1
S3 Table: Eicosanoids and related lipid metabolites with significantly acute exercise response from model additionally adjusted for peak RER
Putative Metabolite ID	m/z	Retention Time, min	Cluster Membership	Delta Eic Direction	Beta Coef	SE	P Value	FDR Q Value
	333.207	3.2745	1	UP	0.670111	0.189902	0.000462573	0.0194942
	351.218	3.54583	2	DOWN	-0.678648	0.18041	0.000192143	0.0105387
9(S) HOTrE	293.212	3.97133	2	DOWN	-0.633772	0.17899	0.000442456	0.0194942
Hydroxyhexadecanoic acid isomer 2	353.232	4.0885	2	DOWN	-0.605484	0.179159	0.000792182	0.0304818
	269.212	4.4585	2	DOWN	-0.5862	0.183534	0.00150658	0.0416664
13-oxoODE	293.212	4.48317	2	DOWN	-0.590779	0.185704	0.0015724	0.0421689
Hydroxyhexadecanoic acid isomer 3	353.231	4.6435	2	DOWN	-0.591371	0.180189	0.00111503	0.0376279
	291.197	4.662	2	DOWN	-0.778779	0.18229	2.38487e-05	0.00422122
	291.197	4.71133	2	DOWN	-0.573485	0.185537	0.00212491	0.0482191
	347.26	4.93025	2	DOWN	-0.708126	0.178368	8.42159e-05	0.00621092
	293.212	5.0135	1	UP	-0.581936	0.179497	0.00127913	0.0376279
	295.228	5.03817	2	DOWN	-0.587768	0.181787	0.00131804	0.0376279
	295.228	5.1615	2	DOWN	-0.569874	0.182242	0.00188585	0.0444861
	269.212	5.17383	Not a t test hit	UP	-0.688908	0.179654	0.000144553	0.00913783
	317.212	5.3465	2	DOWN	-0.553152	0.177113	0.00191014	0.0444861
	299.259	5.365	2	DOWN	-0.568909	0.181546	0.00184435	0.0444861
HETrE	321.241	5.365	2	DOWN	-0.695287	0.180145	0.000131002	0.0089182
Hydroxyoctadecanoic acid isomer 1	381.262	5.365	2	DOWN	-0.650848	0.179284	0.000317234	0.0147764
	299.259	5.41433	2	DOWN	-0.604558	0.179962	0.000850838	0.0313747
	293.212	5.439	2	DOWN	-0.853247	0.17931	2.6677e-06	0.00118046
	299.259	5.4945	2	DOWN	-0.591688	0.180056	0.00109898	0.0376279
Hydroxyoctadecanoic acid isomer 2	381.263	5.4945	2	DOWN	-0.649737	0.177427	0.000281433	0.0138371
	293.212	5.50683	2	DOWN	-0.818912	0.17919	6.38012e-06	0.0014116
5,6-EET	319.23	5.59008	1	UP	-0.587386	0.179455	0.00114934	0.0376279
	323.259	5.994	2	DOWN	-0.723852	0.180971	7.46179e-05	0.00600335
	326.233	6.068	Not a t test hit	DOWN	-0.577239	0.184604	0.00188654	0.0444861
EPA isomer 2	301.217	6.179	2	DOWN	-0.571292	0.182387	0.00185289	0.0444861
EPA isomer 1	301.217	6.24067	2	DOWN	-0.738544	0.18031	5.02427e-05	0.00494327
FAHFA(24:4)	391.285	6.33317	1	DOWN	-0.747638	0.178509	3.41249e-05	0.00431436
DHA isomer 2	327.233	6.35783	2	DOWN	-0.637907	0.188621	0.000785588	0.0304818
DHA isomer 1	327.233	6.401	2	DOWN	-0.729166	0.180129	6.12591e-05	0.00542143
Arachidonic acid	303.233	6.438	2	DOWN	-0.829761	0.17889	4.66661e-06	0.00137665
DHA isomer 3	327.229	6.475	2	DOWN	-0.595442	0.183513	0.00126763	0.0376279
Adrenic acid	331.26	6.50892	2	DOWN	-0.875916	0.180954	1.8086e-06	0.00118046
DHA analog	327.233	6.52433	2	DOWN	-0.609043	0.187778	0.00127312	0.0376279
FA(22:4) isomer 3	331.265	6.55517	2	DOWN	-0.698422	0.185286	0.000186469	0.0105387
Arachidonic acid analog	303.233	6.56133	2	DOWN	-0.680614	0.181585	0.000202438	0.0105387
FA(22:4) isomer 1	331.265	6.61067	2	DOWN	-0.76012	0.179781	2.88161e-05	0.00425038
FA(22:4) isomer 2	331.265	6.6415	2	DOWN	-0.768639	0.187663	5.02706e-05	0.00494327
