# Supplementary material for: The role of bioactive lipids and eicosanoid metabolites in acute exercise in adults: Insights into human cardiorespiratory fitness
Source: Physiol Rep. 2025 Dec 5;13(23):e70671. doi: 10.14814/phy2.70671 (PMC12680789; doi:10.14814/phy2.70671)
Supplement: Supplementary file 6 — Table S4. [file PHY2-13-e70671-s002.xlsx]

## Sheet: Sheet1
S4 Table: Associations of Eicosanoids and Related Lipid Metabolites with Cardiorespiratory Fitness across Other Exercise Traits
			CAV02				PAP/CO Slope				PCW/CO Slope				VE/VCO2 Slope				Delta HR				Delta SBP				Delta SV
Putative Metabolite ID	m/z	Retention Time, min	Beta Coef	SE	P	FDR Q	Beta Coef	SE	P	FDR Q	Beta Coef	SE	P	FDR Q	Beta Coef	SE	P	FDR Q	Beta Coef	SE	P	FDR Q	Beta Coef	SE	P	FDR Q	Beta Coef	SE	P	FDR Q
HETrE	321.241	5.365	-0.568181	0.083393	3.22305e-11	6.77049e-10	0.0263125	0.12846	0.837801	0.932755	0.034251	0.097717	0.726126	0.875058	0.353071	0.586421	0.547798	0.849928	-2.76174	0.906925	0.00246812	0.0160428	-2.79573	1.59044	0.0794924	0.6776	-0.592271	0.916131	0.518306	0.770958
EPA isomer 1	301.217	6.24067	-0.573424	0.0843094	3.47204e-11	6.77049e-10	0.0467895	0.129836	0.718744	0.830758	0.00358575	0.0987879	0.971062	0.985709	0.453244	0.596072	0.447912	0.849928	-2.39874	0.919312	0.00938913	0.0448266	-1.76298	1.62303	0.27799	0.6776	-1.79935	0.921704	0.0515638	0.283614
Arachidonic acid	303.233	6.438	-0.505633	0.085256	6.19215e-09	7.69421e-08	0.145529	0.12959	0.262066	0.531208	0.0379676	0.0987133	0.700705	0.875058	1.08477	0.579956	0.0628697	0.326156	-2.20459	0.919893	0.0169743	0.0472854	-2.67264	1.61717	0.0991348	0.6776	-0.182742	0.92498	0.84348	0.939878
	299.259	5.4945	-0.499076	0.0847677	7.8915e-09	7.69421e-08	-0.0155372	0.128964	0.904161	0.932755	-0.0340588	0.0980974	0.728615	0.875058	0.149187	0.625769	0.811808	0.923568	-0.930941	0.919102	0.311685	0.368355	0.355065	1.60301	0.82481	0.974775	-1.30265	0.919909	0.157482	0.34121
	299.259	5.365	-0.474827	0.0855424	4.97786e-08	3.88273e-07	0.270552	0.128948	0.0364737	0.464925	0.221112	0.0980204	0.0245854	0.479416	1.55875	0.611827	0.0115874	0.198833	-2.2118	0.918598	0.016468	0.0472854	-1.15689	1.60345	0.470996	0.729504	-1.67409	0.922786	0.0703482	0.283614
	295.228	5.03817	-0.470486	0.0854407	6.29806e-08	4.09374e-07	-0.0459972	0.129363	0.722339	0.830758	-0.0571145	0.0983895	0.561885	0.782626	-0.11776	0.583684	0.840313	0.923568	-1.6587	0.919703	0.072006	0.127647	-0.518124	1.61252	0.748131	0.911784	-0.694723	0.921905	0.451518	0.704368
FA(22:4) isomer 1	331.265	6.61067	-0.465352	0.0856407	9.24679e-08	5.15179e-07	0.144835	0.129385	0.263589	0.531208	0.0650637	0.0985233	0.509357	0.735738	0.736549	0.560218	0.190083	0.463327	-3.42737	0.909669	0.000187665	0.00243965	-1.9997	1.59864	0.211667	0.6776	-1.34853	0.922728	0.144619	0.34121
Hydroxyoctadecanoic acid	381.263	5.4945	-0.42946	0.0847038	5.91394e-07	2.88305e-06	0.0071729	0.127623	0.955205	0.955205	0.0293086	0.0970793	0.762871	0.875058	0.213903	0.593172	0.718769	0.923568	-1.14778	0.908934	0.207354	0.278856	-1.90026	1.57304	0.227708	0.6776	-0.447496	0.911836	0.623844	0.85218
DHA isomer 1	327.233	6.401	-0.43196	0.0863347	8.22201e-07	2.91508e-06	0.225142	0.129531	0.0829023	0.531208	0.176608	0.0985195	0.0737353	0.526807	1.06894	0.617846	0.0851374	0.326156	-1.89421	0.922965	0.0407425	0.0836294	-0.0320369	1.61405	0.984173	0.987869	-2.49758	0.923313	0.00710141	0.138477
	293.212	5.439	-0.434239	0.0864928	7.5559e-07	2.91508e-06	0.101009	0.130156	0.438138	0.610263	0.0823299	0.0990064	0.406117	0.65994	0.649777	0.576888	0.261355	0.566268	-0.989514	0.928114	0.28695	0.361002	0.915021	1.6234	0.573291	0.770977	-1.71556	0.925126	0.0643652	0.283614
Arachidonic acid analog	303.233	6.56133	-0.437466	0.0867927	6.85278e-07	2.91508e-06	0.201149	0.130368	0.123582	0.531208	0.145991	0.0992023	0.141846	0.526807	0.697352	0.600576	0.246956	0.566268	-0.900536	0.931755	0.334339	0.383506	-1.76983	1.62818	0.27765	0.6776	-2.02711	0.927197	0.029334	0.283614
Adrenic acid	331.26	6.50892	-0.43018	0.0866461	9.92617e-07	3.22601e-06	0.206955	0.130017	0.112173	0.531208	0.0914358	0.0991031	0.356714	0.64406	1.01512	0.545308	0.0641197	0.326156	-3.76998	0.912523	4.33299e-05	0.00148267	-3.45265	1.61659	0.0332679	0.6776	-1.44108	0.930551	0.122205	0.34121
Hydroxyoctadecanoic acid isomer 1	381.262	5.365	-0.413522	0.0855956	1.89033e-06	5.67099e-06	0.27681	0.127939	0.0310435	0.464925	0.184444	0.0974531	0.0590748	0.526807	1.77321	0.585877	0.00279514	0.10901	-3.21013	0.904695	0.000430336	0.00419577	-2.11123	1.58943	0.18479	0.6776	-0.0117036	0.917177	0.989825	0.989825
	293.212	5.50683	-0.406772	0.0866457	3.59413e-06	1.00122e-05	0.139215	0.129851	0.284269	0.531208	0.125988	0.0987297	0.20261	0.526807	0.173872	0.596085	0.770823	0.923568	-1.25873	0.925762	0.174645	0.252265	-1.4672	1.62308	0.366526	0.729504	-1.33691	0.925249	0.149208	0.34121
	323.259	5.994	-0.401964	0.0865675	4.55825e-06	1.18515e-05	0.0148755	0.129836	0.908838	0.932755	0.00947012	0.0987735	0.923663	0.985709	0.137925	0.513511	0.788518	0.923568	-1.72478	0.922685	0.0622575	0.121402	1.1243	1.61697	0.487237	0.729504	0.2813	0.925432	0.761301	0.913382
	293.212	5.0135	-0.39697	0.0858922	5.03545e-06	1.22739e-05	0.132273	0.128639	0.304408	0.531208	0.191675	0.0975463	0.0500606	0.526807	0.801791	0.584348	0.171551	0.446032	-0.510216	0.918658	0.578914	0.578914	-2.26893	1.59342	0.155194	0.6776	-1.64263	0.916473	0.0737818	0.283614
FA(22:4) isomer 2	331.265	6.6415	-0.379674	0.0906912	3.43693e-05	7.88472e-05	0.126587	0.135278	0.349922	0.531208	0.0936589	0.102919	0.363316	0.64406	0.855905	0.541054	0.115232	0.345696	-0.808063	0.965428	0.403057	0.436645	-1.37145	1.68187	0.41528	0.729504	-0.461239	0.967151	0.633672	0.85218
	291.197	4.662	-0.366556	0.088343	4.02045e-05	8.71097e-05	0.150124	0.131665	0.254838	0.531208	0.138783	0.100092	0.166296	0.526807	0.0599099	0.645494	0.926144	0.954207	-1.99547	0.935946	0.0335689	0.0745044	-0.629115	1.64064	0.701572	0.911784	-0.898083	0.938983	0.339386	0.60164
DHA isomer 3	327.229	6.475	-0.364286	0.0881648	4.32411e-05	8.8758e-05	0.219873	0.131149	0.0943631	0.531208	0.163708	0.0997858	0.101612	0.526807	1.3032	0.611454	0.0342721	0.267322	-0.535747	0.938466	0.568382	0.578914	-2.19017	1.62229	0.177715	0.6776	-2.5858	0.929805	0.0056571	0.138477
FA(22:4) isomer 3	331.265	6.55517	-0.355899	0.0893315	7.95424e-05	0.000155108	0.129117	0.132993	0.332168	0.531208	0.123571	0.101111	0.222325	0.541918	1.04383	0.60919	0.0881599	0.326156	-3.72686	0.932853	7.60344e-05	0.00148267	-2.34681	1.64732	0.154995	0.6776	-1.6803	0.945705	0.0763122	0.283614
13-oxoODE	293.212	4.48317	-0.345828	0.0882865	0.000104172	0.000193462	0.157514	0.131284	0.230878	0.531208	0.12742	0.0998531	0.202618	0.526807	0.365124	0.673654	0.588412	0.849928	-2.01775	0.933254	0.0311637	0.0745044	-1.9274	1.63368	0.23874	0.6776	-0.723301	0.940043	0.442058	0.704368
Hydroxyhexadecanoic acid isomer 3	353.231	4.6435	-0.334128	0.0865518	0.000130527	0.000231388	0.12925	0.128705	0.315829	0.531208	-0.00175693	0.0980274	0.985709	0.985709	-0.885706	0.583747	0.130761	0.364261	-2.27351	0.912865	0.013131	0.0448266	-0.0243042	1.59755	0.987869	0.987869	-1.05651	0.917117	0.249965	0.465333
	269.212	4.4585	-0.335497	0.0882185	0.000163574	0.000277365	0.0657652	0.131234	0.616536	0.775642	-0.00702881	0.0998652	0.943921	0.985709	-0.466862	0.598608	0.436355	0.849928	-1.23504	0.934761	0.187122	0.260634	0.188607	1.62662	0.907747	0.985915	-0.293677	0.936226	0.753915	0.913382
9(S) HOTrE	293.212	3.97133	-0.31829	0.0860101	0.00024294	0.000394777	0.0147328	0.127874	0.908329	0.932755	0.0404512	0.0972623	0.677692	0.875058	-0.36164	0.556682	0.516665	0.849928	-2.24034	0.906013	0.0137928	0.0448266	1.29686	1.59086	0.415416	0.729504	1.04705	0.910054	0.250564	0.465333
	333.207	3.2745	0.313139	0.0913561	0.00066728	0.00104096	-0.284409	0.134832	0.0354902	0.464925	-0.0945741	0.103001	0.359037	0.64406	1.12182	0.627055	0.075108	0.326156	2.98201	0.956279	0.00194058	0.0151365	-2.51217	1.67504	0.134414	0.6776	-0.279437	0.967525	0.772861	0.913382
5,6-EET	319.23	5.59008	-0.296265	0.0868213	0.000704879	0.00105732	0.116006	0.128663	0.367759	0.531208	0.0703519	0.0979141	0.472835	0.709252	1.42905	0.592804	0.0168192	0.198833	-1.38151	0.916485	0.13244	0.215215	-0.129592	1.59682	0.935356	0.985915	-0.230931	0.917855	0.801471	0.919335
	351.218	3.54583	-0.284602	0.0877326	0.00127051	0.00183518	0.11728	0.129848	0.366921	0.531208	0.0901199	0.0987803	0.362107	0.64406	-0.282659	0.516743	0.584982	0.849928	-1.67136	0.923865	0.0711321	0.127647	-0.222248	1.61038	0.890298	0.985915	-0.120232	0.926586	0.896818	0.960918
DHA analog	327.233	6.52433	-0.279368	0.0910587	0.00229087	0.00319086	0.266333	0.134116	0.0476846	0.464925	0.145872	0.102254	0.15443	0.526807	0.0993318	0.53365	0.852524	0.923568	-2.02957	0.956329	0.0343866	0.0745044	-1.1561	1.6715	0.48953	0.729504	-1.4377	0.958919	0.134531	0.34121
	291.197	4.71133	-0.26242	0.0899841	0.00372709	0.0050123	0.125744	0.132863	0.344465	0.531208	0.0759429	0.101115	0.453029	0.706725	-0.0346038	0.601851	0.954207	0.954207	-1.55845	0.946014	0.100207	0.169917	-1.03941	1.64562	0.527972	0.73539	0.105488	0.950042	0.91164	0.960918
DHA isomer 2	327.233	6.35783	-0.264589	0.0916112	0.0040701	0.00529113	0.074925	0.135333	0.580116	0.7594	0.015343	0.102989	0.881641	0.9824	-0.127007	0.602874	0.833358	0.923568	-2.25161	0.95986	0.0194404	0.050545	-2.24822	1.66852	0.178554	0.6776	-0.400821	0.966655	0.678607	0.882189
	317.212	5.3465	-0.236533	0.0859926	0.0061988	0.00779849	0.16152	0.126727	0.203157	0.531208	0.124777	0.0964024	0.196243	0.526807	0.960942	0.582145	0.100356	0.326156	-0.940886	0.90479	0.298972	0.364372	-0.1751	1.57342	0.911442	0.985915	-1.58487	0.903129	0.0799938	0.283614
	295.228	5.1615	-0.228469	0.0883844	0.0100671	0.0122692	0.164251	0.130125	0.207541	0.531208	0.104352	0.0990485	0.292682	0.634145	0.0322786	0.547627	0.953056	0.954207	-2.34116	0.923322	0.0115782	0.0448266	-1.09905	1.61331	0.496089	0.729504	-0.770014	0.931459	0.40888	0.693318
FAHFA(24:4)	391.285	6.33317	-0.224532	0.0874121	0.010545	0.0124622	-0.0705896	0.128874	0.584154	0.7594	0.0828563	0.0979942	0.398289	0.65994	1.33567	0.571413	0.0203931	0.198833	-2.27818	0.913292	0.012988	0.0448266	1.56312	1.59258	0.326901	0.729504	-0.0257888	0.919112	0.977629	0.989825
	269.212	5.17383	-0.212254	0.0877306	0.0159596	0.0182635	0.188797	0.128958	0.14392	0.531208	0.157177	0.0980572	0.109686	0.526807	0.961785	0.58229	0.100144	0.326156	-1.25741	0.920436	0.17262	0.252265	-1.80279	1.60396	0.261658	0.6776	-2.05276	0.917071	0.0257066	0.283614
Hydroxyhexadecanoic acid isomer 2	353.232	4.0885	-0.210435	0.0873338	0.0163903	0.0182635	0.170775	0.128424	0.184294	0.531208	0.231814	0.09726	0.0175837	0.479416	-0.36455	0.591153	0.538143	0.849928	-1.1126	0.91664	0.225496	0.293145	-1.48822	1.5891	0.349538	0.729504	-1.09571	0.918666	0.233638	0.465333
	347.26	4.93025	-0.206843	0.087402	0.0183948	0.0199277	0.130624	0.128603	0.310336	0.531208	0.162724	0.0976382	0.0963205	0.526807	0.255373	0.561362	0.649658	0.90488	-0.774579	0.917948	0.399241	0.436645	-0.550595	1.59091	0.729446	0.911784	-0.571436	0.917513	0.53374	0.770958
	299.259	5.41433	-0.163049	0.0876688	0.063591	0.0670283	0.169138	0.128575	0.189048	0.531208	0.127306	0.0978181	0.193798	0.526807	-0.29847	0.716514	0.677444	0.911045	-0.65634	0.918704	0.475355	0.501049	1.26767	1.58884	0.425395	0.729504	-1.73841	0.920934	0.0597451	0.283614
EPA isomer 2	301.217	6.179	-0.147452	0.0890683	0.0985533	0.101147	0.209722	0.130391	0.108477	0.531208	0.115459	0.0993368	0.245756	0.563793	0.327923	0.531719	0.538113	0.849928	-1.27724	0.93112	0.170863	0.252265	-1.08871	1.63189	0.505041	0.729504	-1.36141	0.932091	0.144855	0.34121
	326.233	6.068	-0.0595671	0.0902037	0.509374	0.509374	0.046625	0.132077	0.724251	0.830758	0.0327534	0.10048	0.744606	0.875058	-0.360458	0.584719	0.538282	0.849928	-2.64079	0.933908	0.00490718	0.02734	-2.10057	1.63486	0.199537	0.6776	1.55429	0.938589	0.0984542	0.319976
